# Supplementary material for: Non-linear Mendelian randomization: evaluation of effect modification in the residual and doubly-ranked methods with simulated and empirical examples
Source: Eur J Epidemiol. 2025 Jun 2;40(6):631–47. doi: 10.1007/s10654-025-01208-x (PMC12263740; doi:10.1007/s10654-025-01208-x)
Supplement: Supplementary file 3 — Supplementary file3 (XLSX 52 kb) [file 10654_2025_1208_MOESM3_ESM.xlsx]

## Sheet: ST1
ST1: Variants used to generate the polygenic risk score for BMI.
SNP	effect allele	other allele	estimate
rs1000940	G	A	0.0192
rs10132280	A	C	-0.023
rs1016287	T	C	0.0229
rs10182181	A	G	-0.0307
rs10733682	A	G	0.0174
rs10938397	A	G	-0.0402
rs10968576	G	A	0.0249
rs11030104	A	G	0.0414
rs11057405	A	G	-0.0307
rs11165643	C	T	-0.0218
rs1167827	A	G	-0.0202
rs11727676	C	T	-0.0358
rs12286929	G	A	0.0217
rs12429545	G	A	-0.0334
rs12940622	A	G	-0.0182
rs12986742	C	T	0.0212
rs13021737	A	G	-0.0601
rs13078960	T	G	-0.0297
rs13107325	C	T	-0.0477
rs13191362	A	G	0.0277
rs1516725	T	C	-0.0451
rs1528435	T	C	0.0178
rs1558902	A	T	0.0818
rs16851483	G	T	-0.0483
rs16951275	C	T	-0.0311
rs17001654	C	G	-0.0306
rs17024393	C	T	0.0658
rs17066856	C	T	-0.0395
rs17094222	C	T	0.0249
rs17405819	C	T	-0.0224
rs17724992	A	G	0.0194
rs1808579	T	C	-0.0167
rs1928295	C	T	-0.0188
rs2033732	C	T	0.0192
rs205262	A	G	-0.0221
rs2112347	G	T	-0.0261
rs2121279	T	C	0.0245
rs2176598	T	C	0.0198
rs2207139	G	A	0.0447
rs2245368	T	C	-0.0317
rs2287019	C	T	0.036
rs2303223	A	G	-0.0184
rs2365389	C	T	0.02
rs2820292	A	C	-0.0195
rs29941	A	G	-0.0182
rs3101336	T	C	-0.0334
rs3736485	A	G	0.0176
rs3817334	C	T	-0.0262
rs3849570	A	C	0.0188
rs3888190	A	C	0.0309
rs4256980	G	C	0.0209
rs4740619	T	C	0.0179
rs543874	G	A	0.0482
rs6477694	C	T	0.0174
rs6567160	C	T	0.0556
rs657452	A	G	0.0227
rs6656785	G	A	0.0217
rs6804842	A	G	-0.0185
rs7138803	G	A	-0.0315
rs7141420	T	C	0.0235
rs758747	C	T	-0.0225
rs7599312	G	A	0.022
rs7899106	A	G	-0.0395
rs7903146	T	C	-0.0234
rs879620	C	T	-0.0244
rs9400239	C	T	0.0188
rs9579083	G	C	-0.0295
rs9926784	T	C	0.0265

## Sheet: ST2
ST2: Variants used to generate the polygenic risk score for Vitamin D
SNP	effect allele	other allele	estimate
rs1352846	A	G	0.172
rs7041	A	C	-0.045
rs4694431	C	T	-0.034
rs139148694	G	GTGCTTTTATCAA	0.028
rs16913816	G	A	-0.031
rs117913124	G	A	0.503
rs117576073	G	T	0.246
rs12794714	G	A	0.139
rs117115472	C	G	0.148
rs139168803	G	A	-0.188
rs12573951	A	G	-0.045
rs7928249	A	G	-0.131
rs4081429	A	C	0.017
rs6123359	A	G	-0.026
rs6127099	A	T	0.013
rs35870583	G	GT	0.027
rs2585442	C	G	-0.025
rs2762942	G	A	-0.053

## Sheet: ST3
ST2: Variants used to generate the polygenic risk score for LDL-C, HDL, and TG
SNP	effect allele	other allele	estimate	exposure
rs1123571	A	G	-0.0107	LDL-C
rs75907879	T	C	0.0212	LDL-C
rs9438909	T	C	-0.0246	LDL-C
rs10458599	T	C	-0.0121	LDL-C
rs79598313	T	C	0.0733	LDL-C
rs143536275	A	G	-0.0108	LDL-C
rs61768765	T	A	-0.0001	LDL-C
rs4927191	C	T	-0.0596	LDL-C
rs7552841	T	C	0.033	LDL-C
rs72660594	C	T	-0.2406	LDL-C
rs1603716	C	A	0.0004	LDL-C
rs78655112	A	G	-0.0521	LDL-C
rs637723	T	C	-0.0378	LDL-C
rs6692187	C	T	-0.0253	LDL-C
rs7534498	A	G	-0.0163	LDL-C
rs1277917	C	G	-0.0229	LDL-C
rs583104	G	T	-0.1395	LDL-C
rs115852567	T	C	0.0563	LDL-C
rs4970737	G	C	-0.012	LDL-C
rs267733	G	A	-0.0204	LDL-C
rs4390169	G	A	-0.0116	LDL-C
rs6682862	A	G	-0.0125	LDL-C
rs1689801	A	G	0.0126	LDL-C
rs2296288	T	C	-0.0112	LDL-C
rs12137359	T	C	0.0113	LDL-C
rs2642438	A	G	-0.0279	LDL-C
rs10910476	T	C	0.012	LDL-C
rs557933	A	C	-0.0371	LDL-C
rs10910522	A	G	-0.0109	LDL-C
rs7512010	A	T	-0.0165	LDL-C
rs12121214	C	T	0.0142	LDL-C
rs56236159	G	T	0.018	LDL-C
rs73239113	C	T	-0.0156	LDL-C
rs79424931	A	C	0.031	LDL-C
rs597331	A	G	-0.0413	LDL-C
rs531819	T	G	-0.1095	LDL-C
rs12986993	G	A	0.0043	LDL-C
rs4665972	T	C	0.0216	LDL-C
rs112925553	C	T	-0.0328	LDL-C
rs76710528	C	T	0.0357	LDL-C
rs4245791	C	T	0.065	LDL-C
rs6709904	G	A	-0.0308	LDL-C
rs10170499	A	T	-0.0079	LDL-C
rs360804	A	G	-0.0224	LDL-C
rs10193634	C	A	-0.0097	LDL-C
rs4246598	A	C	0.0114	LDL-C
rs10195965	A	G	-0.0133	LDL-C
rs2465956	C	T	0.0177	LDL-C
rs55938402	A	G	-0.0418	LDL-C
rs17050272	A	G	-0.0192	LDL-C
rs6730157	G	A	0.0191	LDL-C
rs12614487	T	C	-0.029	LDL-C
rs12989783	T	A	0.0191	LDL-C
rs189527671	A	G	0.0385	LDL-C
rs10932008	G	A	-0.0208	LDL-C
rs1250242	G	C	-0.017	LDL-C
rs887829	T	C	-0.0147	LDL-C
rs1175543	G	A	-0.0198	LDL-C
rs6792725	A	G	0.0145	LDL-C
rs7640978	T	C	-0.0294	LDL-C
rs9849482	T	G	-0.0348	LDL-C
rs9834743	C	G	-0.0111	LDL-C
rs3796276	A	G	0.0102	LDL-C
rs3732359	G	A	0.012	LDL-C
rs12054451	G	T	0.014	LDL-C
rs78946096	G	A	-0.0415	LDL-C
rs9653945	A	G	-0.0103	LDL-C
rs4679881	T	C	0.0129	LDL-C
rs4515081	G	T	0.0143	LDL-C
rs16861497	T	G	-0.0089	LDL-C
rs13108218	A	G	0.0166	LDL-C
rs4689088	G	A	-0.0105	LDL-C
rs278981	T	C	-0.0103	LDL-C
rs79056134	C	T	-0.0152	LDL-C
rs13112099	G	T	0.0123	LDL-C
rs77645768	A	G	0.0345	LDL-C
rs114483871	T	C	0.0373	LDL-C
rs185567543	T	A	0.1115	LDL-C
rs17586023	G	A	0.0143	LDL-C
rs9997840	T	A	-0.0164	LDL-C
rs17617028	A	G	0.0125	LDL-C
rs7699288	C	G	-0.0095	LDL-C
rs2085723	G	T	-0.0079	LDL-C
rs72729610	G	A	-0.0121	LDL-C
rs72701754	T	A	0.0096	LDL-C
rs77704739	C	T	-0.0495	LDL-C
rs10462337	T	C	-0.0143	LDL-C
rs11739254	G	A	-0.0519	LDL-C
rs143169588	C	T	0.0521	LDL-C
rs1551894	A	G	0.0682	LDL-C
rs10045313	T	C	0.0236	LDL-C
rs6869704	C	T	-0.0154	LDL-C
rs6894249	G	A	0.0152	LDL-C
rs11167778	T	C	0.0182	LDL-C
rs6874202	T	C	-0.0341	LDL-C
rs953568	A	T	-0.0075	LDL-C
rs7746081	A	G	-0.0284	LDL-C
rs80215559	C	T	-0.0575	LDL-C
rs111281598	C	T	0.0251	LDL-C
rs536856134	C	T	0.0401	LDL-C
rs35282906	A	T	0.0436	LDL-C
rs11755266	T	C	-0.0252	LDL-C
rs9367489	C	G	-0.0156	LDL-C
rs644492	G	A	0.0108	LDL-C
rs9496567	A	G	-0.0162	LDL-C
rs4840172	C	T	0.0123	LDL-C
rs6913325	T	G	-0.0102	LDL-C
rs13194714	A	T	-0.0159	LDL-C
rs9388517	G	A	-0.011	LDL-C
rs7776054	G	A	-0.024	LDL-C
rs35460423	G	A	-0.009	LDL-C
rs112170089	A	G	0.0509	LDL-C
rs12208357	T	C	0.0592	LDL-C
rs146534110	T	G	0.0764	LDL-C
rs74907759	G	A	-0.057	LDL-C
rs117733303	G	A	0.0596	LDL-C
rs10455872	G	A	0.1117	LDL-C
rs12055389	T	C	-0.0268	LDL-C
rs2362529	C	T	-0.0199	LDL-C
rs6796	C	T	0.0103	LDL-C
rs55649657	G	C	0.0363	LDL-C
rs896311	G	A	-0.0151	LDL-C
rs56001710	A	T	-0.0221	LDL-C
rs11771125	T	C	0.0158	LDL-C
rs17725246	C	T	0.0366	LDL-C
rs112866709	T	C	0.0238	LDL-C
rs62465144	C	T	0.0136	LDL-C
rs72602237	T	C	-0.0108	LDL-C
rs1014283	A	C	-0.013	LDL-C
rs112758337	A	G	-0.0176	LDL-C
rs6978739	G	C	-0.011	LDL-C
rs1734911	C	G	0.0235	LDL-C
rs4374942	C	T	0.017	LDL-C
rs2911971	C	G	-0.0108	LDL-C
rs4841132	A	G	-0.0585	LDL-C
rs6601302	T	G	0.0112	LDL-C
rs117227752	A	G	0.0085	LDL-C
rs900776	C	A	-0.0199	LDL-C
rs151150389	C	T	0.0313	LDL-C
rs28615248	C	T	0.0232	LDL-C
rs9297994	G	A	0.0313	LDL-C
rs6471886	T	G	0.0099	LDL-C
rs62509311	T	A	-0.0154	LDL-C
rs2737252	A	G	-0.0217	LDL-C
rs13249867	T	G	-0.0172	LDL-C
rs28601761	G	C	-0.0503	LDL-C
rs11781667	T	G	0.0231	LDL-C
rs3780181	G	A	-0.0344	LDL-C
rs28498684	A	G	0.0133	LDL-C
rs72700413	A	G	0.031	LDL-C
rs615552	C	T	0.0098	LDL-C
rs7864568	A	G	-0.0148	LDL-C
rs7046887	T	C	0.0108	LDL-C
rs62551047	A	G	-0.0199	LDL-C
rs12339822	A	G	0.0086	LDL-C
rs12351480	A	C	0.0165	LDL-C
rs11789603	T	C	0.0172	LDL-C
rs2575876	A	G	-0.0227	LDL-C
rs56294298	A	G	-0.0196	LDL-C
rs3750323	T	C	-0.0173	LDL-C
rs6597617	G	C	0.0213	LDL-C
rs579459	C	T	0.0665	LDL-C
rs35857370	A	G	-0.0151	LDL-C
rs7903259	G	C	0.0154	LDL-C
rs11239548	A	T	0.01	LDL-C
rs1031101	G	A	0.0127	LDL-C
rs10822143	T	C	0.0147	LDL-C
rs7898735	C	T	-0.0219	LDL-C
rs2068888	A	G	-0.0144	LDL-C
rs61886339	C	T	-0.0121	LDL-C
rs2803619	G	C	0.0251	LDL-C
rs17672352	T	C	-0.0207	LDL-C
rs12783584	C	T	0.0133	LDL-C
rs7904973	G	T	-0.0209	LDL-C
rs11821656	C	G	0.0157	LDL-C
rs11601507	A	C	0.0413	LDL-C
rs10832956	T	C	-0.0193	LDL-C
rs12577643	T	A	-0.0099	LDL-C
rs174564	G	A	-0.0429	LDL-C
rs642803	T	C	0.0101	LDL-C
rs11226108	C	G	-0.0123	LDL-C
rs964184	G	C	0.0281	LDL-C
rs12970	A	G	-0.0195	LDL-C
rs17122278	G	A	0.0204	LDL-C
rs78689694	C	G	0.0439	LDL-C
rs34019521	C	G	0.0194	LDL-C
rs147654565	A	G	-0.0277	LDL-C
rs12320328	G	A	-0.0185	LDL-C
rs11175518	C	T	0.0187	LDL-C
rs2251024	T	C	-0.017	LDL-C
rs10876169	A	T	-0.0119	LDL-C
rs61754230	T	C	0.043	LDL-C
rs876554	C	T	0.0096	LDL-C
rs4760388	T	C	-0.0102	LDL-C
rs1536464	C	T	-0.0123	LDL-C
rs855200	A	T	-0.0103	LDL-C
rs653178	C	T	-0.0255	LDL-C
rs1169288	C	A	0.0336	LDL-C
rs11057841	T	C	0.0152	LDL-C
rs79009737	A	G	0.0161	LDL-C
rs7997102	C	T	-0.0104	LDL-C
rs1012129	G	C	0.0202	LDL-C
rs208432	C	T	0.0118	LDL-C
rs6561534	T	C	0.01	LDL-C
rs7336371	A	G	0.0167	LDL-C
rs551473284	T	C	-0.016	LDL-C
rs6602909	C	T	0.0179	LDL-C
rs73579354	G	C	-0.0161	LDL-C
rs11621792	T	C	0.0214	LDL-C
rs72642548	T	C	-0.0202	LDL-C
rs10140161	A	C	-0.0237	LDL-C
rs13379043	C	T	-0.016	LDL-C
rs34752362	A	G	-0.0093	LDL-C
rs17776811	A	C	0.0097	LDL-C
rs28929474	T	C	0.0646	LDL-C
rs17580	A	T	0.0532	LDL-C
rs79391862	C	A	-0.0661	LDL-C
rs74714416	T	C	0.0266	LDL-C
rs62011281	A	G	0.0117	LDL-C
rs11638576	A	G	0.0138	LDL-C
rs11856958	T	A	-0.0101	LDL-C
rs1037117	A	G	-0.011	LDL-C
rs12445804	A	G	0.0258	LDL-C
rs7184567	T	C	0.0112	LDL-C
rs2925636	A	G	-0.0206	LDL-C
rs247617	A	C	-0.0282	LDL-C
rs71393953	G	T	-0.0152	LDL-C
rs4788792	A	G	-0.0107	LDL-C
rs113584314	A	G	0.0242	LDL-C
rs77303550	T	C	-0.041	LDL-C
rs67890964	C	T	-0.0195	LDL-C
rs576285576	G	A	-0.0169	LDL-C
rs56801166	G	A	0.0165	LDL-C
rs1984664	C	A	-0.0104	LDL-C
rs55714927	T	C	-0.0344	LDL-C
rs150688657	A	G	0.0226	LDL-C
rs11654741	A	C	0.0122	LDL-C
rs9909417	A	G	0.0106	LDL-C
rs704	G	A	-0.0208	LDL-C
rs8070966	T	C	-0.0147	LDL-C
rs62068776	C	T	0.0138	LDL-C
rs12943633	T	C	-0.0136	LDL-C
rs72836561	T	C	-0.0398	LDL-C
rs11870935	G	A	0.0258	LDL-C
rs1292071	C	T	-0.0118	LDL-C
rs1801689	C	A	0.0924	LDL-C
rs3952344	C	T	-0.0126	LDL-C
rs59593290	A	G	0.0153	LDL-C
rs77542162	G	A	0.1692	LDL-C
rs72631343	G	C	-0.039	LDL-C
rs2125345	C	T	-0.0171	LDL-C
rs12451056	T	C	-0.0189	LDL-C
rs77960347	G	A	0.0616	LDL-C
rs9958734	C	T	0.0226	LDL-C
rs7241918	G	T	-0.0149	LDL-C
rs8113356	A	G	0.0143	LDL-C
rs117831057	G	A	-0.069	LDL-C
rs113305450	G	C	0.0351	LDL-C
rs73013176	C	T	-0.2179	LDL-C
rs67337506	C	T	-0.0725	LDL-C
rs147223423	T	A	0.0611	LDL-C
rs7253916	A	C	0.0218	LDL-C
rs739846	A	G	-0.0741	LDL-C
rs115205560	T	A	-0.007	LDL-C
rs183857177	T	G	0.1273	LDL-C
rs1551891	A	G	-0.123	LDL-C
rs741780	C	T	-0.0372	LDL-C
rs140912273	A	G	-0.3386	LDL-C
rs142380271	G	A	0.1096	LDL-C
rs147188206	C	T	0.1031	LDL-C
rs62118471	C	T	-0.1404	LDL-C
rs74827760	T	C	-0.047	LDL-C
rs281377	T	C	-0.0222	LDL-C
rs35313547	C	T	-0.0134	LDL-C
rs34503352	A	G	-0.028	LDL-C
rs34415062	A	G	0.0167	LDL-C
rs6038211	G	A	0.0116	LDL-C
rs680379	A	G	-0.013	LDL-C
rs969075	T	C	-0.016	LDL-C
rs2618566	G	T	0.0367	LDL-C
rs77120309	T	C	-0.0259	LDL-C
rs1883711	C	G	0.1267	LDL-C
rs6093446	A	G	0.0216	LDL-C
rs1800961	T	C	-0.0478	LDL-C
rs4239702	T	C	-0.011	LDL-C
rs1022688	A	G	0.0111	LDL-C
rs35046559	G	A	0.0123	LDL-C
rs8121509	C	T	-0.0131	LDL-C
rs371878633	T	C	0.0521	LDL-C
rs73201533	C	A	0.031	LDL-C
rs414850	C	A	-0.0128	LDL-C
rs11703382	T	C	0.0124	LDL-C
rs13054837	C	T	0.0253	LDL-C
rs4465	C	T	0.0134	LDL-C
rs2072860	G	A	0.0097	LDL-C
rs138335	C	G	0.0124	LDL-C
rs3747207	A	G	-0.0141	LDL-C
rs113416558	C	T	-0.0119	LDL-C
rs1123571	A	G	-0.0107	TG
rs75907879	T	C	0.0212	TG
rs9438909	T	C	-0.0246	TG
rs10458599	T	C	-0.0121	TG
rs79598313	T	C	0.0733	TG
rs143536275	A	G	-0.0108	TG
rs61768765	T	A	-0.0001	TG
rs4927191	C	T	-0.0596	TG
rs7552841	T	C	0.033	TG
rs72660594	C	T	-0.2406	TG
rs1603716	C	A	0.0004	TG
rs78655112	A	G	-0.0521	TG
rs637723	T	C	-0.0378	TG
rs6692187	C	T	-0.0253	TG
rs7534498	A	G	-0.0163	TG
rs1277917	C	G	-0.0229	TG
rs583104	G	T	-0.1395	TG
rs115852567	T	C	0.0563	TG
rs4970737	G	C	-0.012	TG
rs267733	G	A	-0.0204	TG
rs4390169	G	A	-0.0116	TG
rs6682862	A	G	-0.0125	TG
rs1689801	A	G	0.0126	TG
rs2296288	T	C	-0.0112	TG
rs12137359	T	C	0.0113	TG
rs2642438	A	G	-0.0279	TG
rs10910476	T	C	0.012	TG
rs557933	A	C	-0.0371	TG
rs10910522	A	G	-0.0109	TG
rs7512010	A	T	-0.0165	TG
rs12121214	C	T	0.0142	TG
rs56236159	G	T	0.018	TG
rs73239113	C	T	-0.0156	TG
rs79424931	A	C	0.031	TG
rs597331	A	G	-0.0413	TG
rs531819	T	G	-0.1095	TG
rs12986993	G	A	0.0043	TG
rs4665972	T	C	0.0216	TG
rs112925553	C	T	-0.0328	TG
rs76710528	C	T	0.0357	TG
rs4245791	C	T	0.065	TG
rs6709904	G	A	-0.0308	TG
rs10170499	A	T	-0.0079	TG
rs360804	A	G	-0.0224	TG
rs10193634	C	A	-0.0097	TG
rs4246598	A	C	0.0114	TG
rs10195965	A	G	-0.0133	TG
rs2465956	C	T	0.0177	TG
rs55938402	A	G	-0.0418	TG
rs17050272	A	G	-0.0192	TG
rs6730157	G	A	0.0191	TG
rs12614487	T	C	-0.029	TG
rs12989783	T	A	0.0191	TG
rs189527671	A	G	0.0385	TG
rs10932008	G	A	-0.0208	TG
rs1250242	G	C	-0.017	TG
rs887829	T	C	-0.0147	TG
rs1175543	G	A	-0.0198	TG
rs6792725	A	G	0.0145	TG
rs7640978	T	C	-0.0294	TG
rs9849482	T	G	-0.0348	TG
rs9834743	C	G	-0.0111	TG
rs3796276	A	G	0.0102	TG
rs3732359	G	A	0.012	TG
rs12054451	G	T	0.014	TG
rs78946096	G	A	-0.0415	TG
rs9653945	A	G	-0.0103	TG
rs4679881	T	C	0.0129	TG
rs4515081	G	T	0.0143	TG
rs16861497	T	G	-0.0089	TG
rs13108218	A	G	0.0166	TG
rs4689088	G	A	-0.0105	TG
rs278981	T	C	-0.0103	TG
rs79056134	C	T	-0.0152	TG
rs13112099	G	T	0.0123	TG
rs77645768	A	G	0.0345	TG
rs114483871	T	C	0.0373	TG
rs185567543	T	A	0.1115	TG
rs17586023	G	A	0.0143	TG
rs9997840	T	A	-0.0164	TG
rs17617028	A	G	0.0125	TG
rs7699288	C	G	-0.0095	TG
rs2085723	G	T	-0.0079	TG
rs72729610	G	A	-0.0121	TG
rs72701754	T	A	0.0096	TG
rs77704739	C	T	-0.0495	TG
rs10462337	T	C	-0.0143	TG
rs11739254	G	A	-0.0519	TG
rs143169588	C	T	0.0521	TG
rs1551894	A	G	0.0682	TG
rs10045313	T	C	0.0236	TG
rs6869704	C	T	-0.0154	TG
rs6894249	G	A	0.0152	TG
rs11167778	T	C	0.0182	TG
rs6874202	T	C	-0.0341	TG
rs953568	A	T	-0.0075	TG
rs7746081	A	G	-0.0284	TG
rs80215559	C	T	-0.0575	TG
rs111281598	C	T	0.0251	TG
rs536856134	C	T	0.0401	TG
rs35282906	A	T	0.0436	TG
rs11755266	T	C	-0.0252	TG
rs9367489	C	G	-0.0156	TG
rs644492	G	A	0.0108	TG
rs9496567	A	G	-0.0162	TG
rs4840172	C	T	0.0123	TG
rs6913325	T	G	-0.0102	TG
rs13194714	A	T	-0.0159	TG
rs9388517	G	A	-0.011	TG
rs7776054	G	A	-0.024	TG
rs35460423	G	A	-0.009	TG
rs112170089	A	G	0.0509	TG
rs12208357	T	C	0.0592	TG
rs146534110	T	G	0.0764	TG
rs74907759	G	A	-0.057	TG
rs117733303	G	A	0.0596	TG
rs10455872	G	A	0.1117	TG
rs12055389	T	C	-0.0268	TG
rs2362529	C	T	-0.0199	TG
rs6796	C	T	0.0103	TG
rs55649657	G	C	0.0363	TG
rs896311	G	A	-0.0151	TG
rs56001710	A	T	-0.0221	TG
rs11771125	T	C	0.0158	TG
rs17725246	C	T	0.0366	TG
rs112866709	T	C	0.0238	TG
rs62465144	C	T	0.0136	TG
rs72602237	T	C	-0.0108	TG
rs1014283	A	C	-0.013	TG
rs112758337	A	G	-0.0176	TG
rs6978739	G	C	-0.011	TG
rs1734911	C	G	0.0235	TG
rs4374942	C	T	0.017	TG
rs2911971	C	G	-0.0108	TG
rs4841132	A	G	-0.0585	TG
rs6601302	T	G	0.0112	TG
rs117227752	A	G	0.0085	TG
rs900776	C	A	-0.0199	TG
rs151150389	C	T	0.0313	TG
rs28615248	C	T	0.0232	TG
rs9297994	G	A	0.0313	TG
rs6471886	T	G	0.0099	TG
rs62509311	T	A	-0.0154	TG
rs2737252	A	G	-0.0217	TG
rs13249867	T	G	-0.0172	TG
rs28601761	G	C	-0.0503	TG
rs11781667	T	G	0.0231	TG
rs3780181	G	A	-0.0344	TG
rs28498684	A	G	0.0133	TG
rs72700413	A	G	0.031	TG
rs615552	C	T	0.0098	TG
rs7864568	A	G	-0.0148	TG
rs7046887	T	C	0.0108	TG
rs62551047	A	G	-0.0199	TG
rs12339822	A	G	0.0086	TG
rs12351480	A	C	0.0165	TG
rs11789603	T	C	0.0172	TG
rs2575876	A	G	-0.0227	TG
rs56294298	A	G	-0.0196	TG
rs3750323	T	C	-0.0173	TG
rs6597617	G	C	0.0213	TG
rs579459	C	T	0.0665	TG
rs35857370	A	G	-0.0151	TG
rs7903259	G	C	0.0154	TG
rs11239548	A	T	0.01	TG
rs1031101	G	A	0.0127	TG
rs10822143	T	C	0.0147	TG
rs7898735	C	T	-0.0219	TG
rs2068888	A	G	-0.0144	TG
rs61886339	C	T	-0.0121	TG
rs2803619	G	C	0.0251	TG
rs17672352	T	C	-0.0207	TG
rs12783584	C	T	0.0133	TG
rs7904973	G	T	-0.0209	TG
rs11821656	C	G	0.0157	TG
rs11601507	A	C	0.0413	TG
rs10832956	T	C	-0.0193	TG
rs12577643	T	A	-0.0099	TG
rs174564	G	A	-0.0429	TG
rs642803	T	C	0.0101	TG
rs11226108	C	G	-0.0123	TG
rs964184	G	C	0.0281	TG
rs12970	A	G	-0.0195	TG
rs17122278	G	A	0.0204	TG
rs78689694	C	G	0.0439	TG
rs34019521	C	G	0.0194	TG
rs147654565	A	G	-0.0277	TG
rs12320328	G	A	-0.0185	TG
rs11175518	C	T	0.0187	TG
rs2251024	T	C	-0.017	TG
rs10876169	A	T	-0.0119	TG
rs61754230	T	C	0.043	TG
rs876554	C	T	0.0096	TG
rs4760388	T	C	-0.0102	TG
rs1536464	C	T	-0.0123	TG
rs855200	A	T	-0.0103	TG
rs653178	C	T	-0.0255	TG
rs1169288	C	A	0.0336	TG
rs11057841	T	C	0.0152	TG
rs79009737	A	G	0.0161	TG
rs7997102	C	T	-0.0104	TG
rs1012129	G	C	0.0202	TG
rs208432	C	T	0.0118	TG
rs6561534	T	C	0.01	TG
rs7336371	A	G	0.0167	TG
rs551473284	T	C	-0.016	TG
rs6602909	C	T	0.0179	TG
rs73579354	G	C	-0.0161	TG
rs11621792	T	C	0.0214	TG
rs72642548	T	C	-0.0202	TG
rs10140161	A	C	-0.0237	TG
rs13379043	C	T	-0.016	TG
rs34752362	A	G	-0.0093	TG
rs17776811	A	C	0.0097	TG
rs28929474	T	C	0.0646	TG
rs17580	A	T	0.0532	TG
rs79391862	C	A	-0.0661	TG
rs74714416	T	C	0.0266	TG
rs62011281	A	G	0.0117	TG
rs11638576	A	G	0.0138	TG
rs11856958	T	A	-0.0101	TG
rs1037117	A	G	-0.011	TG
rs12445804	A	G	0.0258	TG
rs7184567	T	C	0.0112	TG
rs2925636	A	G	-0.0206	TG
rs247617	A	C	-0.0282	TG
rs71393953	G	T	-0.0152	TG
rs4788792	A	G	-0.0107	TG
rs113584314	A	G	0.0242	TG
rs77303550	T	C	-0.041	TG
rs67890964	C	T	-0.0195	TG
rs576285576	G	A	-0.0169	TG
rs56801166	G	A	0.0165	TG
rs1984664	C	A	-0.0104	TG
rs55714927	T	C	-0.0344	TG
rs150688657	A	G	0.0226	TG
rs11654741	A	C	0.0122	TG
rs9909417	A	G	0.0106	TG
rs704	G	A	-0.0208	TG
rs8070966	T	C	-0.0147	TG
rs62068776	C	T	0.0138	TG
rs12943633	T	C	-0.0136	TG
rs72836561	T	C	-0.0398	TG
rs11870935	G	A	0.0258	TG
rs1292071	C	T	-0.0118	TG
rs1801689	C	A	0.0924	TG
rs3952344	C	T	-0.0126	TG
rs59593290	A	G	0.0153	TG
rs77542162	G	A	0.1692	TG
rs72631343	G	C	-0.039	TG
rs2125345	C	T	-0.0171	TG
rs12451056	T	C	-0.0189	TG
rs77960347	G	A	0.0616	TG
rs9958734	C	T	0.0226	TG
rs7241918	G	T	-0.0149	TG
rs8113356	A	G	0.0143	TG
rs117831057	G	A	-0.069	TG
rs113305450	G	C	0.0351	TG
rs73013176	C	T	-0.2179	TG
rs67337506	C	T	-0.0725	TG
rs147223423	T	A	0.0611	TG
rs7253916	A	C	0.0218	TG
rs739846	A	G	-0.0741	TG
rs115205560	T	A	-0.007	TG
rs183857177	T	G	0.1273	TG
rs1551891	A	G	-0.123	TG
rs741780	C	T	-0.0372	TG
rs140912273	A	G	-0.3386	TG
rs142380271	G	A	0.1096	TG
rs147188206	C	T	0.1031	TG
rs62118471	C	T	-0.1404	TG
rs74827760	T	C	-0.047	TG
rs281377	T	C	-0.0222	TG
rs35313547	C	T	-0.0134	TG
rs34503352	A	G	-0.028	TG
rs34415062	A	G	0.0167	TG
rs6038211	G	A	0.0116	TG
rs680379	A	G	-0.013	TG
rs969075	T	C	-0.016	TG
rs2618566	G	T	0.0367	TG
rs77120309	T	C	-0.0259	TG
rs1883711	C	G	0.1267	TG
rs6093446	A	G	0.0216	TG
rs1800961	T	C	-0.0478	TG
rs4239702	T	C	-0.011	TG
rs1022688	A	G	0.0111	TG
rs35046559	G	A	0.0123	TG
rs8121509	C	T	-0.0131	TG
rs371878633	T	C	0.0521	TG
rs73201533	C	A	0.031	TG
rs414850	C	A	-0.0128	TG
rs11703382	T	C	0.0124	TG
rs13054837	C	T	0.0253	TG
rs4465	C	T	0.0134	TG
rs2072860	G	A	0.0097	TG
rs138335	C	G	0.0124	TG
rs3747207	A	G	-0.0141	TG
rs113416558	C	T	-0.0119	TG
rs2340596	G	A	0.0093	HDL-C
rs72629496	A	G	-0.0136	HDL-C
rs12089366	T	C	0.0105	HDL-C
rs3889814	G	A	-0.0182	HDL-C
rs75460349	C	A	-0.0825	HDL-C
rs6691100	A	G	-0.0117	HDL-C
rs9787203	A	T	-0.0137	HDL-C
rs141239468	T	C	0.0238	HDL-C
rs3768321	T	G	-0.0439	HDL-C
rs61772595	A	G	-0.0159	HDL-C
rs3850634	G	T	-0.0126	HDL-C
rs6700896	T	C	0.0097	HDL-C
rs2613496	T	C	0.0133	HDL-C
rs233099	C	T	0.0089	HDL-C
rs12406245	G	A	0.0268	HDL-C
rs12740374	T	G	0.036	HDL-C
rs3815026	C	G	-0.0234	HDL-C
rs2050462	G	T	0.0103	HDL-C
rs197379	C	T	-0.0079	HDL-C
rs72992015	T	C	0.0222	HDL-C
rs192154135	T	C	0.0467	HDL-C
rs3806415	T	C	0.0135	HDL-C
rs2502806	A	G	-0.0104	HDL-C
rs77772149	G	A	0.0156	HDL-C
rs4077194	T	G	-0.0186	HDL-C
rs1689797	A	C	-0.0251	HDL-C
rs10911505	C	T	-0.0089	HDL-C
rs12143329	T	C	0.0116	HDL-C
rs3862948	A	C	-0.0125	HDL-C
rs3747973	A	G	-0.0142	HDL-C
rs12034991	G	A	-0.0103	HDL-C
rs2785998	A	C	0.017	HDL-C
rs2642438	A	G	-0.0273	HDL-C
rs28647337	C	T	-0.0136	HDL-C
rs4846913	C	A	-0.0434	HDL-C
rs553427	C	T	-0.0154	HDL-C
rs6710091	G	C	0.0153	HDL-C
rs7561317	A	G	0.0147	HDL-C
rs3820897	T	C	0.0219	HDL-C
rs1473886	T	G	-0.0131	HDL-C
rs676210	A	G	0.0568	HDL-C
rs780094	T	C	-0.0035	HDL-C
rs11127264	A	G	-0.0088	HDL-C
rs3755303	G	C	0.0098	HDL-C
rs2253760	G	C	0.0113	HDL-C
rs55767040	C	T	-0.012	HDL-C
rs2249105	G	A	0.0152	HDL-C
rs7608892	G	A	-0.01	HDL-C
rs6750720	G	C	0.0096	HDL-C
rs3789112	T	C	-0.0101	HDL-C
rs11688682	C	G	0.0177	HDL-C
rs309137	C	T	0.0136	HDL-C
rs2603275	C	G	0.0138	HDL-C
rs78640029	C	T	-0.0373	HDL-C
rs62189714	A	C	0.0084	HDL-C
rs13389219	T	C	0.0268	HDL-C
rs16861253	G	A	-0.0114	HDL-C
rs62172508	A	G	0.0102	HDL-C
rs7581601	C	A	-0.0175	HDL-C
rs1047891	A	C	-0.0153	HDL-C
rs3791699	A	G	-0.0082	HDL-C
rs78058190	A	G	-0.0747	HDL-C
rs2972145	T	C	0.0353	HDL-C
rs35053761	A	C	-0.0193	HDL-C
rs11694828	A	G	0.0151	HDL-C
rs4675812	G	A	-0.0142	HDL-C
rs13076933	G	T	-0.013	HDL-C
rs12633551	T	C	-0.0455	HDL-C
rs2455850	A	C	-0.0104	HDL-C
rs9867989	C	T	-0.0148	HDL-C
rs9867455	A	T	-0.0137	HDL-C
rs2372580	A	G	-0.0095	HDL-C
rs2305637	T	C	-0.0233	HDL-C
rs11925192	A	G	-0.0223	HDL-C
rs9968117	T	C	0.0233	HDL-C
rs6445918	T	G	0.0125	HDL-C
rs2114660	A	T	0.0113	HDL-C
rs1473580	G	C	-0.0172	HDL-C
rs3732356	G	T	0.025	HDL-C
rs2811466	A	G	0.0178	HDL-C
rs687339	C	T	0.0247	HDL-C
rs12635093	T	C	0.0112	HDL-C
rs67261871	C	T	0.0216	HDL-C
rs13080429	C	T	0.0083	HDL-C
rs6445055	A	G	-0.0111	HDL-C
rs78785910	A	G	-0.0281	HDL-C
rs4234591	A	T	-0.0112	HDL-C
rs2268840	C	T	0.019	HDL-C
rs2641367	C	T	0.0081	HDL-C
rs34311866	C	T	-0.0182	HDL-C
rs3762939	T	A	0.0125	HDL-C
rs12502605	C	T	-0.0163	HDL-C
rs1487633	G	A	-0.0149	HDL-C
rs10938398	A	G	-0.0102	HDL-C
rs723585	G	A	0.0089	HDL-C
rs9884390	C	T	0.0144	HDL-C
rs144064722	G	A	0.0129	HDL-C
rs1020748	G	A	-0.0114	HDL-C
rs3775217	G	A	0.0155	HDL-C
rs732880	A	C	0.0193	HDL-C
rs36137963	T	A	-0.0095	HDL-C
rs6858148	C	T	0.0107	HDL-C
rs1586757	T	C	0.0094	HDL-C
rs13107325	T	C	-0.0799	HDL-C
rs6822835	T	A	-0.0094	HDL-C
rs61523592	A	G	-0.012	HDL-C
rs12644284	G	A	-0.0107	HDL-C
rs11100083	C	T	0.0191	HDL-C
rs72707016	G	A	0.0127	HDL-C
rs16868954	T	C	0.03	HDL-C
rs7723495	G	C	0.0082	HDL-C
rs1664781	G	A	0.0134	HDL-C
rs459193	A	G	0.0256	HDL-C
rs3846533	T	C	0.0098	HDL-C
rs2544645	G	C	-0.0145	HDL-C
rs2307111	C	T	0.0156	HDL-C
rs9293683	C	T	-0.0108	HDL-C
rs2131978	G	A	0.0082	HDL-C
rs58927734	A	T	0.0125	HDL-C
rs2549803	T	C	0.0105	HDL-C
rs56347383	G	A	-0.0098	HDL-C
rs1045242	G	A	0.0144	HDL-C
rs26008	T	C	-0.0178	HDL-C
rs72801474	A	G	0.0273	HDL-C
rs254559	A	C	-0.0095	HDL-C
rs4502863	C	T	0.0105	HDL-C
rs10463352	A	G	0.0098	HDL-C
rs1438588	A	G	0.0108	HDL-C
rs1651274	G	A	-0.0186	HDL-C
rs7732603	C	A	0.0103	HDL-C
rs8543	G	T	0.0147	HDL-C
rs12523657	G	C	0.0118	HDL-C
rs78523677	A	C	0.0171	HDL-C
rs12163951	A	G	-0.0134	HDL-C
rs1262925	T	G	0.0114	HDL-C
rs4947249	G	A	-0.0178	HDL-C
rs73728888	T	C	-0.0403	HDL-C
rs10947433	A	G	0.0235	HDL-C
rs9296128	A	G	-0.0273	HDL-C
rs55974914	T	C	0.0128	HDL-C
rs4711750	A	T	-0.0308	HDL-C
rs6910726	G	A	0.0142	HDL-C
rs4714902	C	A	0.0102	HDL-C
rs62414240	T	C	-0.0078	HDL-C
rs2842611	G	A	-0.0096	HDL-C
rs9401593	C	A	0.0085	HDL-C
rs11153164	A	G	-0.0152	HDL-C
rs1538385	G	A	0.0158	HDL-C
rs2800708	C	T	0.0196	HDL-C
rs55888929	T	C	0.015	HDL-C
rs17585887	T	C	-0.0213	HDL-C
rs672341	A	G	0.0133	HDL-C
rs12216486	A	G	-0.0134	HDL-C
rs11751347	T	C	-0.0557	HDL-C
rs73029263	G	A	0.0154	HDL-C
rs12701310	C	T	0.0098	HDL-C
rs34409228	T	C	0.0288	HDL-C
rs79949326	T	C	0.0282	HDL-C
rs6966602	G	C	-0.0094	HDL-C
rs1917368	T	G	-0.0253	HDL-C
rs2699812	G	T	-0.0117	HDL-C
rs12533197	G	T	-0.0161	HDL-C
rs2534600	A	C	-0.0121	HDL-C
rs4724475	C	T	0.0065	HDL-C
rs876039	C	G	0.0164	HDL-C
rs55747707	A	G	0.0375	HDL-C
rs117649635	G	C	-0.0285	HDL-C
rs73376911	G	T	0.0132	HDL-C
rs10085732	G	T	0.0252	HDL-C
rs854557	G	T	-0.0081	HDL-C
rs427534	G	A	0.0091	HDL-C
rs257379	C	T	0.0133	HDL-C
rs10229792	A	G	-0.0134	HDL-C
rs111731678	A	T	-0.0111	HDL-C
rs13234269	A	T	0.0286	HDL-C
rs10273527	T	G	0.0111	HDL-C
rs11766379	C	T	-0.0174	HDL-C
rs17173637	C	T	-0.0264	HDL-C
rs2928576	T	C	-0.0099	HDL-C
rs746390	G	T	0.0103	HDL-C
rs12546815	A	G	0.0237	HDL-C
rs2126259	T	C	-0.0851	HDL-C
rs74543561	G	A	0.0305	HDL-C
rs59347135	G	C	-0.0664	HDL-C
rs139915535	G	A	-0.0898	HDL-C
rs74444445	C	T	-0.0789	HDL-C
rs17489282	T	C	0.0994	HDL-C
rs56090699	C	T	0.013	HDL-C
rs16885613	C	T	-0.0117	HDL-C
rs4082204	A	G	-0.01	HDL-C
rs57605178	A	C	0.0106	HDL-C
rs10105127	T	C	-0.0108	HDL-C
rs35395175	A	C	-0.025	HDL-C
rs16909138	T	A	0.0108	HDL-C
rs1802539	A	G	0.0111	HDL-C
rs1351442	T	C	0.0106	HDL-C
rs3808460	T	C	-0.0308	HDL-C
rs4140855	T	C	-0.0082	HDL-C
rs72647336	A	G	-0.0518	HDL-C
rs2980888	T	C	-0.0406	HDL-C
rs12549603	A	G	-0.0173	HDL-C
rs60681470	A	G	-0.0162	HDL-C
rs56960668	A	G	0.02	HDL-C
rs9644251	A	T	-0.0088	HDL-C
rs10959032	T	C	-0.0122	HDL-C
rs10961053	G	C	-0.0094	HDL-C
rs548824	C	T	0.0122	HDL-C
rs686030	C	A	-0.0471	HDL-C
rs62543565	C	A	-0.0096	HDL-C
rs2150854	T	G	-0.0115	HDL-C
rs62544382	G	T	-0.0099	HDL-C
rs307651	A	C	0.0093	HDL-C
rs3131902	A	G	-0.0073	HDL-C
rs10820596	G	A	0.0109	HDL-C
rs10820732	G	A	0.0014	HDL-C
rs2066716	T	C	0.045	HDL-C
rs112853430	T	C	0.0828	HDL-C
rs115464783	T	C	-0.0521	HDL-C
rs2740488	C	A	-0.0658	HDL-C
rs10991433	C	T	-0.0155	HDL-C
rs13291660	T	C	0.0096	HDL-C
rs4838074	T	C	-0.009	HDL-C
rs12554865	A	G	0.0088	HDL-C
rs2519093	T	C	0.0139	HDL-C
rs75406471	A	G	-0.0131	HDL-C
rs10904908	G	A	0.0128	HDL-C
rs10827239	G	A	-0.0232	HDL-C
rs61854123	A	G	0.0261	HDL-C
rs10826337	A	G	-0.0104	HDL-C
rs12767368	A	G	-0.0094	HDL-C
rs7898735	C	T	-0.0147	HDL-C
rs1250530	T	C	0.0113	HDL-C
rs4418728	T	G	0.02	HDL-C
rs1973795	G	C	-0.0156	HDL-C
rs1408579	T	C	0.0151	HDL-C
rs2254537	T	A	0.0303	HDL-C
rs55875049	G	A	-0.0242	HDL-C
rs1907241	G	T	0.0231	HDL-C
rs10794175	T	G	-0.0086	HDL-C
rs3781395	T	C	-0.0109	HDL-C
rs140201358	G	C	-0.055	HDL-C
rs450244	T	C	-0.0215	HDL-C
rs72844048	A	G	-0.0507	HDL-C
rs34796300	C	T	-0.009	HDL-C
rs3900595	G	T	0.0181	HDL-C
rs79634051	C	G	0.0455	HDL-C
rs10767659	G	T	-0.0139	HDL-C
rs2035837	C	T	0.0135	HDL-C
rs12270749	A	T	-0.0113	HDL-C
rs7123390	A	G	0.0097	HDL-C
rs3758673	T	C	0.0401	HDL-C
rs7107356	G	A	0.0096	HDL-C
rs515939	A	G	-0.0084	HDL-C
rs34158262	T	C	0.016	HDL-C
rs174550	C	T	-0.0395	HDL-C
rs11231694	C	G	-0.0291	HDL-C
rs2306363	T	G	0.021	HDL-C
rs2060982	A	G	0.0099	HDL-C
rs673335	C	T	-0.0274	HDL-C
rs12363710	G	A	-0.0123	HDL-C
rs9326246	C	G	-0.0955	HDL-C
rs78296522	A	C	0.0823	HDL-C
rs5094	A	G	-0.0129	HDL-C
rs7946869	T	C	0.037	HDL-C
rs560355	C	G	0.0138	HDL-C
rs11218752	T	C	0.0192	HDL-C
rs74345323	G	C	-0.018	HDL-C
rs2364482	G	T	0.0125	HDL-C
rs1734114	G	A	-0.0148	HDL-C
rs11045172	C	A	0.0236	HDL-C
rs7488780	C	G	0.013	HDL-C
rs11052705	T	C	0.0098	HDL-C
rs1893492	G	T	-0.0111	HDL-C
rs11170538	T	C	0.0137	HDL-C
rs11171739	C	T	0.0103	HDL-C
rs73119306	G	A	0.027	HDL-C
rs1584726	T	C	-0.0094	HDL-C
rs2126606	C	T	-0.0107	HDL-C
rs10778120	A	T	-0.0105	HDL-C
rs7956788	T	C	-0.0289	HDL-C
rs11065979	T	C	-0.0183	HDL-C
rs11066464	A	G	-0.0074	HDL-C
rs12366872	C	G	0.0427	HDL-C
rs825457	C	A	0.0287	HDL-C
rs76232753	C	T	-0.0165	HDL-C
rs12230272	G	A	-0.0234	HDL-C
rs838886	T	G	0.0324	HDL-C
rs10773112	C	T	-0.0404	HDL-C
rs4770433	G	A	0.009	HDL-C
rs4397962	C	T	-0.0125	HDL-C
rs78424108	G	C	-0.0196	HDL-C
rs797482	A	G	0.0172	HDL-C
rs12585801	A	G	0.0118	HDL-C
rs1926715	G	A	-0.0065	HDL-C
rs9604045	T	G	0.015	HDL-C
rs1569980	T	C	0.0087	HDL-C
rs1955512	G	A	-0.0091	HDL-C
rs12883788	T	C	-0.0091	HDL-C
rs17124920	C	T	-0.0026	HDL-C
rs2185454	G	T	-0.011	HDL-C
rs11621104	A	G	-0.0097	HDL-C
rs34511042	A	G	-0.0106	HDL-C
rs13379042	C	T	0.0168	HDL-C
rs4904550	G	A	-0.0137	HDL-C
rs10131519	C	T	-0.0114	HDL-C
rs10144381	T	C	0.0086	HDL-C
rs66970053	C	G	-0.0119	HDL-C
rs2494747	G	T	0.0272	HDL-C
rs275182	G	A	0.0103	HDL-C
rs8038764	C	A	0.0113	HDL-C
rs2412748	A	G	0.0096	HDL-C
rs55707100	T	C	-0.101	HDL-C
rs2172610	G	A	0.0086	HDL-C
rs34769303	T	G	-0.0024	HDL-C
rs6493995	A	G	0.0334	HDL-C
rs62001736	A	G	0.0957	HDL-C
rs686958	T	A	0.0799	HDL-C
rs4775085	A	G	-0.0422	HDL-C
rs7178935	A	G	0.0076	HDL-C
rs7166273	C	T	0.0291	HDL-C
rs56332871	A	C	0.0123	HDL-C
rs4965431	G	A	-0.0088	HDL-C
rs1037117	A	G	0.0109	HDL-C
rs7404696	C	T	0.0121	HDL-C
rs2531995	C	T	0.0094	HDL-C
rs9923623	T	C	0.011	HDL-C
rs11644601	C	T	0.0183	HDL-C
rs7187333	A	G	-0.0096	HDL-C
rs3814883	T	C	-0.0112	HDL-C
rs75488517	T	C	0.0388	HDL-C
rs1561139	T	G	0.0439	HDL-C
rs72622274	T	C	-0.024	HDL-C
rs881598	A	G	-0.0594	HDL-C
rs11862052	T	C	-0.0853	HDL-C
rs4784745	G	A	-0.0684	HDL-C
rs42221	A	G	0.0135	HDL-C
rs2107239	G	T	-0.0607	HDL-C
rs116008080	A	G	0.0125	HDL-C
rs150016766	A	G	-0.0153	HDL-C
rs2292318	T	C	0.0731	HDL-C
rs117289331	T	C	-0.0321	HDL-C
rs4788681	A	G	-0.0128	HDL-C
rs2925979	T	C	-0.0339	HDL-C
rs72805157	G	C	-0.0201	HDL-C
rs12931143	C	T	-0.0127	HDL-C
rs3859027	C	T	-0.0074	HDL-C
rs11870735	T	C	-0.0135	HDL-C
rs8072532	G	A	0.0097	HDL-C
rs6502766	T	C	-0.008	HDL-C
rs3803800	A	G	-0.0148	HDL-C
rs28583584	A	G	-0.0229	HDL-C
rs12453682	C	T	-0.0281	HDL-C
rs11871747	C	T	-0.0122	HDL-C
rs112259268	A	C	-0.1917	HDL-C
rs117017546	A	C	0.0208	HDL-C
rs9989466	T	C	-0.0154	HDL-C
rs12940636	C	T	0.0102	HDL-C
rs62086884	C	G	-0.0139	HDL-C
rs1373068	G	T	-0.022	HDL-C
rs11077363	C	T	-0.0297	HDL-C
rs6506032	A	G	0.016	HDL-C
rs661767	A	G	0.0109	HDL-C
rs11664449	T	A	0.0084	HDL-C
rs2510340	G	C	0.0129	HDL-C
rs62093514	T	C	-0.0178	HDL-C
rs4624274	A	G	0.0094	HDL-C
rs77960347	G	A	0.2493	HDL-C
rs9304381	C	T	-0.0659	HDL-C
rs78277979	A	C	0.0222	HDL-C
rs6567160	C	T	-0.0188	HDL-C
rs74625348	C	G	0.0126	HDL-C
rs4517905	C	A	0.0251	HDL-C
rs59312889	G	C	-0.0162	HDL-C
rs62117487	G	A	0.0332	HDL-C
rs116843064	A	G	0.2179	HDL-C
rs17242395	A	G	0.0169	HDL-C
rs3745683	A	G	-0.0633	HDL-C
rs4805881	A	C	-0.0177	HDL-C
rs61377791	C	A	0.0101	HDL-C
rs12461203	T	G	0.0152	HDL-C
rs4803759	T	C	0.0139	HDL-C
rs7256200	T	G	-0.0782	HDL-C
rs2288912	C	G	-0.0359	HDL-C
rs7359854	T	C	0.01	HDL-C
rs6509571	T	C	-0.0115	HDL-C
rs380267	G	A	0.0546	HDL-C
rs3852898	A	G	-0.012	HDL-C
rs73602128	C	T	0.0166	HDL-C
rs151235402	T	C	-0.0681	HDL-C
rs13734	A	G	-0.0145	HDL-C
rs2376863	G	A	0.0143	HDL-C
rs12624640	A	G	-0.0173	HDL-C
rs1800961	T	C	-0.1318	HDL-C
rs144164168	T	C	-0.0427	HDL-C
rs77617917	A	G	-0.0535	HDL-C
rs78295912	T	C	-0.0387	HDL-C
rs149074578	A	C	-0.0535	HDL-C
rs5019755	A	T	0.0131	HDL-C
rs6070138	C	A	0.0089	HDL-C
rs8126001	T	C	0.012	HDL-C
rs371878633	T	C	-0.0383	HDL-C
rs2832296	G	A	-0.0126	HDL-C
rs2282108	T	C	-0.0089	HDL-C
rs55934878	A	G	-0.013	HDL-C
rs235314	T	C	-0.0194	HDL-C
rs2236464	C	T	-0.015	HDL-C
rs11089629	G	T	-0.033	HDL-C
rs7284873	T	G	-0.017	HDL-C
rs2899297	G	A	0.0183	HDL-C
rs2071887	A	T	-0.0099	HDL-C
rs4823182	G	A	-0.0089	HDL-C

## Sheet: ST4
ST4: Variants used to generate the polygenic risk score for lipoprotein A
rsid	effect allele	other allele	estimate
rs73596816	A	G	19.2
rs182443492	A	C	36.8
rs369686024	A	G	19.2
rs56393506	T	C	12.4
rs145099029	C	A	17.8
rs6916433	T	A	-4.7
rs783147	A	G	-2
rs41266379	C	T	7.1
rs143461353	T	C	13.1
rs142126734	A	G	7.5
rs1835346	G	A	5.2
rs4252152	G	T	9.1
rs79246098	C	T	6.2
rs41259144	T	C	-9.6
rs9456551	C	T	3.6
rs41267809	G	A	-6.6
rs34371670	T	C	-8.4
rs41269876	A	C	-8.2
rs141834709	A	T	8.7
rs4252170	C	T	3.2
rs138491411	G	A	5
rs183815886	C	G	14.8
rs117446263	A	G	-5.2
rs77337569	G	T	5.2
rs117534432	T	C	3.3
rs11753588	A	G	-2.4
rs4709474	G	A	1.7
rs75274517	A	G	-6.5
rs143365644	T	A	3.7
rs139389770	G	T	-5.2
rs140606700	G	A	6.4

## Sheet: ST5
ST6: Effect Estimates and P-values for Townsend and Interaction Effects
Effect	Beta (SE)	P-value
BMI
Townsend	0.128 (0.003)	<1e-300
BMI:interaction	0.03 (0.003)	1.25e-32
vitD
Townsend	-0.854 (0.011)	<1e-300
vitD:interaction	-0.101 (0.011)	1.26e-18
LDL
Townsend	-0.012 (0)	1.19e-155
LDL:interaction	0 (0)	0.909
TG
Townsend	0.012 (0.001)	4.24e-110
TG:interaction	0.001 (0.001)	0.0229
HDL
Townsend	-0.007 (0)	3.59e-270
HDL:interaction	-0.001 (0)	9.15e-06
LP(a)
Townsend	-0.048 (0.027)	0.0726
LPa:interaction	-0.165 (0.028)	4.4e-09
